# Supplementary material for: Innovative Approaches to Fungal Food Production: Mycelial Pellet Morphology Insights
Source: Foods. 2023 Sep 19;12(18):3477. doi: 10.3390/foods12183477 (PMC10530132; doi:10.3390/foods12183477)
Supplement: Supplementary file 1 [file foods-12-03477-s001.zip]

Archive with 1 entries (1 files):
- foods-2599452-supplementary.pdf
